# Supplementary material for: Genetic and Chemical Controls of Sperm Fate and Spermatocyte Dedifferentiation via PUF-8 and MPK-1 in Caenorhabditis elegans
Source: Cells. 2023 Jan 28;12(3):434. doi: 10.3390/cells12030434 (PMC9913519; doi:10.3390/cells12030434)
Supplement: Supplementary file 1 [file cells-12-00434-s001.zip]

Archive with 1 entries (1 files):
- cells-2140068-supplementary.pdf
